# Supplementary material for: Scaling Multimodal Agentic AI in Medical Education: Multisite Cross-Sectional Study of Simulation Effectiveness in Primary Care
Source: JMIR Form Res. 2026 Mar 23;10:e88905. doi: 10.2196/88905 (PMC13054216; doi:10.2196/88905)
Supplement: Multimedia Appendix 1 [file formative_v10i1e88905_app1.xlsx]

## Sheet: Sheet1
Timestamp	Consent for Participation and Data Sharing Thank you for participating in this research study. The purpose of this questionnaire is to assess the fidelity of Conversational AI for patient consultation practice. Your responses will be anonymised and used for improving AI consultation training tools. By continuing, you confirm that:	You consent	What is your current role?	Did you complete this questionnaire out as a group	How many years of clinical experience do you have?	Have you used conversational AI for medical training before?	The AIs responses closely resemble those of a real patient	The AI provides a natural flow of conversation during the consultation	The AIs emotional and verbal expressions align with expected patient behaviours	The AI demonstrates realistic variability in responses based on different questioning styles.	The AIs voice sounds natural and realistic	The AIs conversational pacing resembles that of real-life consultations	The AI presents symptoms and histories that are medically plausible	The AI provides consistent and coherent medical narratives.	The AI provides a valuable learning experience for consultation skills	The AI helps improve clinical reasoning skills	The AI is a useful tool for preparing medical trainees for real patient interactions	The feedback generated was similar to facilitator	The feedback generated was useful	The AI has minimal response delays	The AI is easy to use
2025/03/24 11:10:04 AM GMT	You voluntarily agree to participate in this study.;You consent to your anonymized responses used for research and analysis;You understand that no personally identifiable information will be collected or shared;You may withdraw at any time without providing a reason.	Yes	Specialist doctor	No	5-10 years	No	5	4	4	4	4	4	4	4	4	4	4	4	4	2	4
2025/03/24 1:05:46 PM GMT	You voluntarily agree to participate in this study.;You consent to your anonymized responses used for research and analysis;You understand that no personally identifiable information will be collected or shared	Yes	GP	No	11 years plus	No	3	3	4	3	4	4	4	4	3	4	4	3	3	3	4
2025/03/24 2:16:26 PM GMT		Yes	GP	No	11 years plus	No	3	4	4	3	4	4	4	4	3	3	3	3	3	2	4
2025/03/24 5:24:50 PM GMT	You voluntarily agree to participate in this study.;You consent to your anonymized responses used for research and analysis;You understand that no personally identifiable information will be collected or shared;You may withdraw at any time without providing a reason.	Yes	GP	No	11 years plus	No	5	5	5	5	5	5	5	5	5	5	5	3	3	5	5
2025/03/25 9:19:47 AM GMT	You voluntarily agree to participate in this study.	Yes	Medical student	Yes	3-5 years	No	2	1	3	2	3	1	5	5	1	1	1	1	1	2	3
2025/03/25 9:22:10 AM GMT	You voluntarily agree to participate in this study.	Yes	GP	No	11 years plus	No	1	2	2	2	2	2	4	4	1	1	1	1	1	2	3
2025/03/25 10:01:51 AM GMT	You voluntarily agree to participate in this study.;You consent to your anonymized responses used for research and analysis;You understand that no personally identifiable information will be collected or shared;You may withdraw at any time without providing a reason.	Yes	GP	Yes	5-10 years	No	3	4	3	3	4	4	5	5	5	5	5	4	4	4	4
2025/03/25 10:09:57 AM GMT	You voluntarily agree to participate in this study.;You consent to your anonymized responses used for research and analysis;You understand that no personally identifiable information will be collected or shared;You may withdraw at any time without providing a reason.	Yes	Medical student	Yes	1-2 years	No	4	4	2	3	5	4	5	5	5	5	5	3	3	4	5
2025/03/25 10:09:59 AM GMT	You voluntarily agree to participate in this study.;You consent to your anonymized responses used for research and analysis;You understand that no personally identifiable information will be collected or shared;You may withdraw at any time without providing a reason.	Yes	Medical student	Yes	1-2 years	No	2	2	1	1	4	2	5	4	2	3	2	3	3	2	2
2025/03/25 10:23:49 AM GMT	You voluntarily agree to participate in this study.;You consent to your anonymized responses used for research and analysis;You understand that no personally identifiable information will be collected or shared;You may withdraw at any time without providing a reason.	Yes	Medical student	No	3-5 years	No	4	4	3	2	5	3	4	4	4	4	4	3	3	4	4
2025/03/25 10:24:47 AM GMT	You voluntarily agree to participate in this study.	Yes	Medical student	Yes	3-5 years	No	3	2	2	3	3	3	4	4	2	3	2	3	3	1	3
2025/03/25 10:27:23 AM GMT	You voluntarily agree to participate in this study.;You consent to your anonymized responses used for research and analysis;You understand that no personally identifiable information will be collected or shared;You may withdraw at any time without providing a reason.	Yes	Medical student	Yes	1-2 years	No	2	2	1	2	2	2	4	4	1	1	1	2	2	1	2
2025/03/25 10:28:44 AM GMT	You voluntarily agree to participate in this study.;You consent to your anonymized responses used for research and analysis;You understand that no personally identifiable information will be collected or shared;You may withdraw at any time without providing a reason.	Yes	Medical student	Yes	1-2 years	No	4	2	3	4	4	1	5	5	3	3	2	2	2	2	4
2025/03/25 10:29:40 AM GMT	You voluntarily agree to participate in this study.;You consent to your anonymized responses used for research and analysis;You understand that no personally identifiable information will be collected or shared;You may withdraw at any time without providing a reason.	Yes	Medical student	No	1-2 years	No	3	3	4	2	3	3	5	4	4	4	4	3	3	2	3
2025/03/25 10:35:51 AM GMT	You voluntarily agree to participate in this study.;You consent to your anonymized responses used for research and analysis;You understand that no personally identifiable information will be collected or shared;You may withdraw at any time without providing a reason.	Yes	Medical student	Yes	11 years plus	No	3	2	2	3	1	2	4	5	3	3	2	3	3	1	3
2025/03/25 10:36:51 AM GMT	You voluntarily agree to participate in this study.;You consent to your anonymized responses used for research and analysis;You understand that no personally identifiable information will be collected or shared;You may withdraw at any time without providing a reason.	Yes	GP	Yes	5-10 years	No	5	4	4	4	4	4	4	4	5	5	5	4	4	4	4
2025/03/25 10:37:54 AM GMT	You voluntarily agree to participate in this study.;You consent to your anonymized responses used for research and analysis;You understand that no personally identifiable information will be collected or shared;You may withdraw at any time without providing a reason.	Yes	Medical student	Yes	1-2 years	Yes	3	4	3	3	4	4	5	4	4	4	3	4	4	2	4
2025/03/25 10:45:10 AM GMT	You voluntarily agree to participate in this study.;You consent to your anonymized responses used for research and analysis;You understand that no personally identifiable information will be collected or shared;You may withdraw at any time without providing a reason.	Yes	Medical student	Yes	1-2 years	Yes	3	4	2	4	5	4	5	5	4	4	4	3	3	3	5
2025/03/25 10:46:05 AM GMT	You voluntarily agree to participate in this study.;You consent to your anonymized responses used for research and analysis;You understand that no personally identifiable information will be collected or shared;You may withdraw at any time without providing a reason.	Yes	GP	Yes	11 years plus	No	3	2	3	4	2	2	5	5	3	4	4	3	3	2	3
2025/03/25 11:33:18 AM GMT	You voluntarily agree to participate in this study.;You consent to your anonymized responses used for research and analysis;You understand that no personally identifiable information will be collected or shared;You may withdraw at any time without providing a reason.	Yes	Medical student	Yes	3-5 years	No	2	3	2	2	3	1	5	3	2	1	1	1	1	4	5
2025/03/25 11:36:21 AM GMT	You voluntarily agree to participate in this study.	Yes	Medical student	No	1-2 years	Yes	3	2	4	4	4	2	4	4	4	5	4	3	4	1	3
2025/03/25 11:36:36 AM GMT	You voluntarily agree to participate in this study.;You consent to your anonymized responses used for research and analysis;You understand that no personally identifiable information will be collected or shared;You may withdraw at any time without providing a reason.	Yes	Medical student	No	1-2 years	No	2	3	3	4	2	3	5	4	4	4	4	1	1	4	4
2025/03/25 11:38:24 AM GMT	You voluntarily agree to participate in this study.;You consent to your anonymized responses used for research and analysis;You understand that no personally identifiable information will be collected or shared;You may withdraw at any time without providing a reason.	Yes	Medical student	Yes	3-5 years	No	4	3	3	4	4	4	4	4	3	2	3	4	4	4	5
2025/03/25 11:39:14 AM GMT	You voluntarily agree to participate in this study.;You consent to your anonymized responses used for research and analysis;You understand that no personally identifiable information will be collected or shared;You may withdraw at any time without providing a reason.	Yes	Medical student	Yes	1-2 years	No	4	5	5	3	5	3	5	5	4	3	4	1	1	2	5
2025/03/25 11:56:01 AM GMT	You voluntarily agree to participate in this study.;You consent to your anonymized responses used for research and analysis;You understand that no personally identifiable information will be collected or shared;You may withdraw at any time without providing a reason.	Yes	GP	No	5-10 years	Yes	5	4	5	4	5	5	5	5	5	4	5	3	4	4	5
2025/03/25 11:59:04 AM GMT	You voluntarily agree to participate in this study.;You consent to your anonymized responses used for research and analysis;You understand that no personally identifiable information will be collected or shared;You may withdraw at any time without providing a reason.	Yes	GP	Yes	11 years plus	No	3	2	3	3	4	3	4	4	3	4	4	2	3	4	4
2025/03/25 12:02:44 PM GMT	You voluntarily agree to participate in this study.	Yes	GP	Yes	5-10 years	No	2	3	1	3	4	2	5	4	3	4	2	3	3	2	3
2025/03/25 12:14:19 PM GMT	You voluntarily agree to participate in this study.;You consent to your anonymized responses used for research and analysis;You understand that no personally identifiable information will be collected or shared;You may withdraw at any time without providing a reason.	Yes	Medical student	No	3-5 years	No	2	2	3	3	1	3	4	4	3	4	2	3	3	4	4
2025/03/25 12:25:55 PM GMT	You voluntarily agree to participate in this study.;You consent to your anonymized responses used for research and analysis;You understand that no personally identifiable information will be collected or shared;You may withdraw at any time without providing a reason.	Yes	Medical student	No	1-2 years	No	3	2	3	4	4	2		4	3	3	3	3	3	4	4
2025/03/25 12:28:25 PM GMT	You voluntarily agree to participate in this study.;You consent to your anonymized responses used for research and analysis;You understand that no personally identifiable information will be collected or shared;You may withdraw at any time without providing a reason.	Yes	Medical student	Yes	1-2 years	No	3	2	3	3	4	3	5	5	5	5	5	4	3	2	5
2025/03/25 12:29:28 PM GMT	You voluntarily agree to participate in this study.;You consent to your anonymized responses used for research and analysis;You understand that no personally identifiable information will be collected or shared;You may withdraw at any time without providing a reason.	Yes	GP	Yes	11 years plus	Yes	3	4	5	5	5	5	5	5	3	2	2	2	1	4	5
2025/03/25 12:31:06 PM GMT	You voluntarily agree to participate in this study.;You consent to your anonymized responses used for research and analysis;You understand that no personally identifiable information will be collected or shared;You may withdraw at any time without providing a reason.	Yes	Medical student	Yes	3-5 years	No	4	4	4	4	5	4	5	5	5	4	4	3	3	2	4
2025/03/25 12:37:55 PM GMT	You voluntarily agree to participate in this study.;You consent to your anonymized responses used for research and analysis;You understand that no personally identifiable information will be collected or shared;You may withdraw at any time without providing a reason.	Yes	GP	Yes	11 years plus	No	4	4	4	3	5	2	5	5	4	3	5	4	4	3	5
2025/03/25 12:42:24 PM GMT	You voluntarily agree to participate in this study.;You consent to your anonymized responses used for research and analysis;You understand that no personally identifiable information will be collected or shared;You may withdraw at any time without providing a reason.	Yes	Medical student	Yes	1-2 years	No	3	2	4	3	4	4	5	5	5	4	3	3	3	2	5
2025/03/25 12:52:55 PM GMT	You voluntarily agree to participate in this study.;You consent to your anonymized responses used for research and analysis;You understand that no personally identifiable information will be collected or shared;You may withdraw at any time without providing a reason.	Yes	Medical student	Yes	1-2 years	No	1	3	3	2	3	2	4	4	1	2	1	1	2	4	4
2025/03/25 1:11:48 PM GMT	You voluntarily agree to participate in this study.;You consent to your anonymized responses used for research and analysis;You understand that no personally identifiable information will be collected or shared;You may withdraw at any time without providing a reason.	Yes	Medical student	No	3-5 years	No	4	3	4	4	3	2	5	5	4	4	4	3	3	4	4
2025/03/25 1:13:09 PM GMT		Yes	GP	Yes	11 years plus	Yes	2	4	2	3	5	4	5	4	3	1	1	3	3	5	5
2025/03/25 1:30:14 PM GMT	You voluntarily agree to participate in this study.;You consent to your anonymized responses used for research and analysis;You understand that no personally identifiable information will be collected or shared;You may withdraw at any time without providing a reason.	Yes	GP	Yes	11 years plus	No	4	4	3	3	3	3	5	5	5	4	5	5	5	2	3
2025/03/25 1:39:30 PM GMT	You voluntarily agree to participate in this study.;You consent to your anonymized responses used for research and analysis;You understand that no personally identifiable information will be collected or shared;You may withdraw at any time without providing a reason.	Yes	Medical student	No	1-2 years	No	3	3	3	4	2	2	4	4	4	4	4	3	3	2	4
2025/03/25 1:43:11 PM GMT	You voluntarily agree to participate in this study.	Yes	Medical student	Yes	1-2 years	No	4	3	3	4	3	3	4	4	4	4	4	4	3	2	4
2025/03/25 1:50:49 PM GMT	You voluntarily agree to participate in this study.;You consent to your anonymized responses used for research and analysis;You understand that no personally identifiable information will be collected or shared;You may withdraw at any time without providing a reason.	Yes	GP	Yes	11 years plus	No	3	3	2	2	3	4	3	3	4	4	4	1	1	3	3
2025/03/25 1:53:15 PM GMT	You voluntarily agree to participate in this study.	Yes	GP	Yes	5-10 years	No	3	3	3	3	3	3	5	5	4	4	4	3	4	2	4
2025/03/25 2:06:33 PM GMT	You voluntarily agree to participate in this study.;You consent to your anonymized responses used for research and analysis;You understand that no personally identifiable information will be collected or shared;You may withdraw at any time without providing a reason.	Yes	GP	Yes	11 years plus	No	3	2	2	2	4	2	5	5	3	4	3	3	3	2	4
2025/03/25 2:58:15 PM GMT	You voluntarily agree to participate in this study.	Yes	GP	Yes	11 years plus	No	2	2	3	3	3	4	4	4	3	3	4	3	3	4	4
2025/03/25 3:10:36 PM GMT	You voluntarily agree to participate in this study.	Yes		Yes	3-5 years	No	3	4	2	2	3	2	5	5	3	3	3	2	2	4	5
2025/03/25 3:21:34 PM GMT		Yes	Medical student	Yes	3-5 years	No	3	4	4	4	4	4	4	4	5	4	4	4	4	5	5
2025/03/25 3:41:24 PM GMT	You voluntarily agree to participate in this study.;You consent to your anonymized responses used for research and analysis;You understand that no personally identifiable information will be collected or shared;You may withdraw at any time without providing a reason.	Yes	Medical student	Yes	1-2 years	No	3	2	4	2	3	3	4	4	4	4	4	3	3	4	4
